# Supplementary material for: Knowledge, attitude and practices of community health workers on managing and preventing childhood malaria and diarrhea in Fako Division, South West Region, Cameroon; A mixed method study
Source: PLOS Glob Public Health. 2023 Feb 21;3(2):e0001093. doi: 10.1371/journal.pgph.0001093 (PMC10021294; doi:10.1371/journal.pgph.0001093)
Supplement: S1 Data — (XLSX) [file pgph.0001093.s002.xlsx]

## Sheet: NAOMI_data_Analysis
UniqueKey	QuestionnaireNumber	Dateofinterview	Doyouhaveanychildagelessthan5years	Age	AGEGROUP	SEX	Maital Status	Higest Level of Education	Religion	Length of Service as CHW (Month)	Have other Occupation	Name of Other Occupation	Live with children <5 years	Number of children <5years living with CHWs	Health District	Received Training on Management of Malaria	Received training on management of Childhood Diarrhea	What is Diarrhea?	Causes of childhood diarrhea? Poor nutrition	Causes of childhood diarrhea? Witchcraft	Causes of childhood diarrhea? unsafe drinking water	Causes of childhood diarrhea? intravenous drug use	Causes of childhood diarrhea? Poor fecal disposal	Causes of childhood diarrhea? Teething	Which conditions will prompt you to treat a child for diarrhea? Watery stool greater than 4days	Which conditions will prompt you to treat a child for diarrhea? associated vomiting	Which conditions will prompt you to treat a child for diarrhea? Fever, cold, hands and feet	Which conditions will prompt you to treat a child for diarrhea? Greater than 4stools per day	Which conditions will prompt you to treat a child for diarrhea? Weightloss	Which conditions will prompt you to treat a child for diarrhea? Body weakness	Which conditions will prompt you to treat a child for diarrhea? Blood in stool	Which conditions will prompt you to treat a child for diarrhea? I dont know	Which conditions will prompt you to treat a child for diarrhea? Sunken eyes	Which conditions will prompt you to treat a child for diarrhea? Decreasein quantity of urine	Childhood diarrhea can be prevented by exclusive breastfeeding	Vaccination can help in the prevention of diarhhea in children	Abstaining a baby from breastmilk during diarrhea can prevent further episodes of diarrhea?	Can you prepare ORS solution?	If YES, how often should ORS used as treatment for diarrhea?	Zinc supplements are improtant in treating childhood diarrhea	Can be regarded as a consequence of childhood diarrhea?	Where will you advice a mother to seek help if her child has diarrhea? Pharmaceutic drugseller	Where will you advice a mother to seek help if her child has diarrhea? Community health worker	Where will you advice a mother to seek help if her child has diarrhea? Healthcenter	Where will you advice a mother to seek help if her child has diarrhea? Selfmedication with herbs	Where will you advice a mother to seek help if her child has diarrhea? Hospital	Where will you advice a mother to seek help if her child has diarrhea? Selfmedication with antibiotics	Where will you advice a mother to seek help if her child has diarrhea? Traditional healer	Where will you advice a mother to seek help if her child has diarrhea? Others
57	56	2020-07-10	No	32	2	Female	Single	Secondary	Christian	3	No	none	0	A	Limbe	No	No	Passage of loose or watery stool more than 3 times a day	No	No	No	no	Yes	No	No	No	No	No	No	No	No	No	No	Yes	No	No	I do not agree	No	I do nott know	I agree	Weight loss	No	No	No	No	No	Yes	No	No
51	51	2020-07-09	Yes	35	2	Female	Single	Primary	Christian	8	Yes	Business	0	C	Limbe	No	No	Passage of loose or watery stool more than 3 times a day	No	No	No	no	Yes	No	No	No	yes	No	No	No	No	Yes	No	Yes	No	Yes	I do not agree	Yes	Sometimes	I do not know	Weight loss	No	No	No	No	No	No	No	No
63	62	2020-07-10	No	53	4	Male	Married	Secondary	Christian	53	Yes	Farming	0	A	Limbe	Yes	No	Passage of loose or watery stool more than 3 times a day	No	No	yes	no	No	Yes	No	Yes	yes	No	No	No	No	No	No	Yes	Yes	Yes	I do not agree	Yes	Always	I strongly agree	Death	No	No	Yes	No	Yes	No	No	No
79	78	2020-07-17	No	29	1	Female	Single	University	Christian	6	Yes	Medical field	0	A	Buea	Yes	Yes	Passage of loose or watery stool more than 3 times a day	No	No	No	no	Yes	No	No	No	yes	No	No	No	No	No	No	Yes	No	Yes	I do not agree	Yes	Always	I agree	Weight loss	No	No	No	No	No	No	No	No
4	4	2020-06-30	No	30	1	Female	Single	University	Christian	34	Yes	Technician	0	A	Tiko	No	No	Passage of loose or watery stool more than 3 times a day	No	No	yes	no	Yes	Yes	No	Yes	yes	No	No	No	No	No	No	Yes	No	No	I do not know	Yes	I do nott know	I do not know	Weight loss	No	No	Yes	No	Yes	No	No	No
41	41	2020-07-09	No	33	2	Male	Married	Secondary	Christian	54	Yes	Transport	0	A	Limbe	Yes	No	Passage of loose or watery stool more than 3 times a day	No	No	yes	no	No	Yes	No	Yes	yes	No	No	No	No	No	No	Yes	No	No	I do not know	Yes	Sometimes	I do not know	Weight loss	No	No	Yes	No	Yes	No	No	No
19	19	2020-07-03	No	53	4	Male	Divorced	Secondary	Christian	60	Yes	Work at RETIGA	0	A	Tiko	Yes	No	Passage of loose or watery stool more than 3 times a day	No	No	yes	no	No	Yes	No	Yes	yes	No	No	No	No	No	No	Yes	No	No	I do not know	Yes	Always	I do not know	I don't know	No	No	Yes	No	Yes	No	No	No
9	9	2020-06-30	Yes	34	2	Male	Single	Secondary	Christian	101	No	none	1	B	Tiko	Yes	No	Passage of loose or watery stool more than 3 times a day	No	No	yes	no	No	Yes	No	Yes	yes	Yes	No	yes	No	No	No	Yes	No	Yes	I do not agree	Yes	I do nott know	I strongly agree	Weight loss	No	No	Yes	No	Yes	No	No	No
28	28	2020-07-08	Yes	45	3	Female	Single	Primary	Christian	120	Yes	CDC	1	B	Limbe	Yes	Yes	Passage of loose or watery stool more than 3 times a day	Yes	No	yes	no	No	Yes	Yes	Yes	yes	Yes	No	yes	No	No	No	Yes	Yes	Yes	I do not agree	Yes	Always	I agree	Death	No	No	Yes	No	Yes	No	No	No
59	58	2020-07-10	Yes	64	5	Male	Single	Secondary	Christian	211	Yes	Farming	2	C	Limbe	Yes	Yes	Passage of loose or watery stool more than 3 times a day	Yes	No	yes	no	No	Yes	Yes	Yes	yes	Yes	Yes	yes	Yes	No	Yes	Yes	Yes	Yes	I do not agree	Yes	Always	I strongly agree	Death	Yes	Yes	Yes	No	Yes	No	No	No
64	63	2020-07-17	No	61	5	Male	Married	Secondary	Christian	80	Yes	Security gaurd	0	A	Buea	No	No	"Porch belle"	No	No	yes	no	No	Yes	No	Yes	yes	No	No	No	No	No	No	Yes	Yes	Yes	I do not know	Yes	Sometimes	I do not know	Death	No	No	Yes	No	Yes	No	No	No
70	69	2020-07-17	No	35	2	Male	Single	Primary	Christian	90	Yes	Cleaner	1	A	Buea	Yes	No	Passage of loose or watery stool more than 3 times a day	No	No	yes	no	No	Yes	No	Yes	yes	Yes	No	No	No	No	No	Yes	I do not know	I don't know	I do not know	Yes	I do nott know	I strongly agree	Loss of consciousness	No	No	Yes	No	Yes	No	No	No
40	40	2020-07-09	Yes	30	1	Male	Single	Secondary	Christian	96	Yes	Technician	1	F	Limbe	No	No	Passage of loose or watery stool more than 3 times a day	No	No	yes	no	No	Yes	No	Yes	yes	Yes	No	No	No	Yes	No	Yes	No	No	I do not agree	No	I do nott know	I do not know	Weight loss	No	No	Yes	No	Yes	No	No	No
72	71	2020-07-17	No	53	4	Male	Divorced	Primary	Christian	116	Yes	Security gaurd	1	A	Buea	Yes	Yes	Passage of loose or watery stool more than 3 times a day	Yes	No	yes	no	No	Yes	No	Yes	yes	Yes	No	yes	No	No	No	Yes	I do not know	I don't know	I do not know	No	I do nott know	I agree	Weight loss	No	No	Yes	No	Yes	No	No	No
27	27	2020-07-08	No	80	5	Male	Widow	Primary	Christian	120	No	none	1	A	Limbe	Yes	Yes	"Porch belle"	Yes	No	yes	no	No	Yes	Yes	Yes	yes	Yes	No	yes	No	No	No	Yes	Yes	Yes	I agree	No	Always	I do not know	Death	No	No	Yes	No	Yes	No	No	No
14	14	2020-07-01	Yes	49	3	Female	Widow	Primary	Christian	204	Yes	Farming	2	C	Tiko	Yes	Yes	Passage of loose or watery stool more than 3 times a day	Yes	No	yes	no	No	Yes	Yes	Yes	yes	Yes	Yes	yes	Yes	No	Yes	Yes	No	Yes	I do not agree	Yes	Always	I do not know	Weight loss	Yes	Yes	Yes	No	Yes	No	No	No
76	75	2020-07-17	No	44	3	Male	Married	Secondary	Christian	32	Yes	Security gaurd	No	A	Buea	Yes	Yes	"Porch belle"	No	No	yes	yes	Yes	No	No	No	No	No	No	No	No	No	No	No	Yes	Yes	I agree	Yes	Always	I agree	Weight loss	No	No	No	No	No	No	Yes	No
60	59	2020-07-10	Yes	40	2	Male	Married	Primary	Christian	40	No	none	0	C	Limbe	No	No	Passage of loose or watery stool more than 3 times a day	No	No	yes	yes	Yes	No	No	No	No	No	No	No	No	No	No	Yes	No	Yes	I do not agree	Yes	Sometimes	I do not know	Weight loss	No	No	No	Yes	No	Yes	No	No
11	11	2020-06-30	Yes	36	2	Female	Divorced	Secondary	Christian	1	Yes	Business	0	B	Tiko	No	No	Passage of loose or watery stool more than 3 times a day	No	No	No	no	Yes	No	No	No	No	No	No	No	No	No	No	Yes	Yes	Yes	I do not agree	Yes	Always	I do not know	Weight loss	No	No	No	Yes	No	Yes	No	No
33	33	2020-07-09	No	29	1	Female	Single	University	Christian	2	Yes	Medical field	0	A	Limbe	No	No	Passage of loose or watery stool more than 3 times a day	No	No	No	no	Yes	No	No	No	No	No	No	No	No	No	No	Yes	Yes	Yes	I do not agree	Yes	Always	I agree	Weight loss	No	No	No	No	No	Yes	No	No
13	13	2020-07-01	No	54	4	Female	Widow	Primary	Christian	5	No	none	0	A	Tiko	No	No	Passage of loose or watery stool ones a day	No	No	No	no	Yes	No	No	No	yes	No	No	No	No	No	No	Yes	Yes	Yes	I do not agree	Yes	Always	I do not know	Weight loss	No	No	No	No	No	No	No	No
43	43	2020-07-09	No	30	1	Female	Single	University	Christian	10	No	none	0	A	Limbe	Yes	No	Passage of loose or watery stool more than 3 times a day	No	No	yes	no	Yes	Yes	No	Yes	yes	No	No	No	No	No	No	Yes	No	No	I do not know	Yes	Always	I agree	Loss of consciousness	No	No	No	No	No	No	No	No
62	61	2020-07-10	No	32	2	Female	Married	Primary	Christian	21	Yes	Cleaner	0	A	Limbe	No	No	Passage of loose or watery stool more than 3 times a day	No	No	yes	no	Yes	Yes	No	Yes	yes	No	No	No	No	No	No	Yes	Yes	Yes	I do not agree	Yes	Sometimes	I do not know	Death	No	No	Yes	No	No	No	No	No
53	53	2020-07-09	Yes	35	2	Female	Divorced	No education	Christian	31	Yes	Cleaner	0	B	Limbe	No	No	Passage of loose or watery stool more than 3 times a day	No	No	yes	no	Yes	Yes	No	Yes	yes	No	No	No	No	No	No	Yes	Yes	Yes	I agree	Yes	Sometimes	I agree	Weight loss	No	No	Yes	No	Yes	No	No	No
47	47	2020-07-09	Yes	34	2	Male	Married	University	Christian	31	Yes	Medical field	0	F	Limbe	Yes	Yes	Passage of loose or watery stool more than 3 times a day	No	No	yes	no	Yes	Yes	No	Yes	yes	No	No	No	No	No	No	Yes	No	No	I do not agree	Yes	Always	I strongly agree	Loss of consciousness	No	No	Yes	No	Yes	No	No	No
58	57	2020-07-10	Yes	36	2	Female	Single	University	Christian	42	Yes	VERTINARY NURSE	0	B	Limbe	Yes	No	Passage of hard stool more than three times a day	No	No	yes	no	Yes	Yes	No	Yes	yes	No	No	No	No	No	No	Yes	Yes	Yes	I do not agree	Yes	Always	I strongly agree	Weight loss	No	No	Yes	No	Yes	No	No	No
74	73	2020-07-17	No	28	1	Female	Single	Secondary	Christian	3	No	none	0	A	Buea	Yes	No	Passage of loose or watery stool more than 3 times a day	No	No	No	no	Yes	No	No	No	No	No	No	No	No	No	No	Yes	I do not know	I don't know	I agree	Yes	Always	I strongly agree	Weight loss	No	No	No	No	No	No	No	No
71	70	2020-07-17	No	28	1	Female	Single	Secondary	Christian	6	Yes	Medical field	0	A	Buea	Yes	Yes	Passage of loose or watery stool more than 3 times a day	No	No	No	no	Yes	No	No	No	yes	No	No	No	No	No	No	Yes	Yes	Yes	I do not agree	Yes	Always	I strongly agree	I don't know	No	No	No	No	No	No	No	No
61	60	2020-07-10	Yes	28	1	Female	Married	Primary	Christian	9	Yes	Medical field	0	B	Limbe	Yes	No	Passage of hard stool more than three times a day	No	No	yes	no	Yes	No	No	No	yes	No	No	No	No	No	No	Yes	Yes	Yes	I do not agree	Yes	Always	I agree	Weight loss	No	No	No	No	No	No	No	No
68	67	2020-07-17	Yes	25	1	Female	Single	University	Christian	9	Yes	Medical field	0	C	Buea	Yes	Yes	Passage of loose or watery stool more than 3 times a day	No	No	yes	no	Yes	No	No	No	yes	No	No	No	No	No	No	Yes	Yes	Yes	I do not know	Yes	Sometimes	I agree	Weight loss	No	No	No	No	No	No	No	No
44	44	2020-07-09	Yes	31	2	Female	Single	Secondary	Christian	10	Yes	Business	0	E	Limbe	No	No	Passage of loose or watery stool more than 3 times a day	No	No	yes	no	Yes	Yes	No	Yes	yes	No	No	No	No	No	No	Yes	I do not know	Yes	I do not know	Yes	Sometimes	I do not know	Weight loss	No	No	No	No	No	No	No	No
36	36	2020-07-09	Yes	32	2	Female	Single	Secondary	Christian	11	Yes	Medical field	0	C	Limbe	Yes	Yes	Passage of loose or watery stool more than 3 times a day	No	No	yes	no	Yes	Yes	No	Yes	yes	No	No	No	No	No	No	Yes	Yes	Yes	I strongly agree	Yes	Always	I strongly agree	Weight loss	No	No	Yes	No	No	No	No	No
22	22	2020-07-07	No	48	3	Female	Married	Secondary	Christian	12	Yes	Medical field	0	A	Tiko	Yes	Yes	Passage of loose or watery stool more than 3 times a day	No	No	yes	no	Yes	Yes	No	Yes	yes	No	No	No	No	No	No	Yes	Yes	Yes	I do not agree	Yes	Always	I strongly agree	Weight loss	No	No	Yes	No	No	No	No	No
55	54	2020-07-09	No	40	2	Female	Single	Secondary	Christian	20	Yes	Farming	0	A	Limbe	No	No	Passage of loose or watery stool more than 3 times a day	No	No	yes	no	Yes	Yes	No	Yes	yes	No	No	No	No	No	No	Yes	Yes	Yes	I agree	Yes	Sometimes	I strongly agree	Weight loss	No	No	Yes	No	No	No	No	No
48	48	2020-07-09	No	56	4	Female	Single	Secondary	Christian	29	Yes	Farming	0	A	Limbe	No	No	Passage of loose or watery stool more than 3 times a day	No	No	yes	no	Yes	Yes	No	Yes	yes	No	No	No	No	No	No	Yes	No	No	I do not agree	Yes	Always	I do not agree	Weight loss	No	No	Yes	No	Yes	No	No	No
78	77	2020-07-17	No	51	4	Male	Married	Secondary	Christian	32	Yes	Technician	0	A	Buea	No	Yes	Passage of loose or watery stool more than 3 times a day	No	No	yes	no	Yes	Yes	No	Yes	yes	No	No	No	No	No	No	Yes	Yes	Yes	I strongly agree	Yes	Always	I strongly agree	Death	No	No	Yes	No	Yes	No	No	No
67	66	2020-07-17	No	50	3	Female	Married	Primary	Christian	32	Yes	Farming	0	A	Buea	Yes	No	Passage of loose or watery stool more than 3 times a day	No	No	yes	no	Yes	Yes	No	Yes	yes	No	No	No	No	No	No	Yes	Yes	No	I do not agree	Yes	Always	I strongly agree	Weight loss	No	No	Yes	No	Yes	No	No	No
31	31	2020-07-08	Yes	24	1	Female	Single	Primary	Christian	48	No	none	0	B	Limbe	No	No	Passage of loose or watery stool more than 3 times a day	No	No	yes	no	No	Yes	No	Yes	yes	No	No	No	No	No	No	Yes	No	No	I do not agree	Yes	Always	I strongly agree	Weight loss	No	No	Yes	No	Yes	No	No	No
75	74	2020-07-17	Yes	33	2	Female	Divorced	Primary	Christian	58	No	none	0	E	Buea	No	No	Passage of loose or watery stool more than 3 times a day	No	No	yes	no	No	Yes	No	Yes	yes	No	No	No	No	No	No	Yes	Yes	I don't know	I do not know	Yes	Always	I strongly agree	I don't know	No	No	Yes	No	Yes	No	No	No
3	3	2020-06-30	Yes	35	2	Male	Married	Primary	Christian	64	Yes	Farming	0	B	Tiko	Yes	Yes	Passage of loose or watery stool more than 3 times a day	No	No	yes	no	No	Yes	No	Yes	yes	No	No	No	No	No	No	Yes	No	No	I agree	Yes	Sometimes	I do not know	Blood shortage	No	No	Yes	No	Yes	No	No	No
6	6	2020-06-30	Yes	27	1	Female	Married	University	Christian	84	No	none	1	B	Tiko	No	No	Passage of loose or watery stool more than 3 times a day	No	No	yes	no	No	Yes	No	Yes	yes	No	No	No	No	No	No	Yes	Yes	Yes	I do not agree	Yes	Always	I agree	Death	No	No	Yes	No	Yes	No	No	No
56	55	2020-07-09	Yes	33	2	Female	Married	Secondary	Christian	84	Yes	Business	1	B	Limbe	Yes	No	Passage of loose or watery stool more than 3 times a day	No	No	yes	no	No	Yes	No	Yes	yes	No	No	No	No	No	No	Yes	No	Yes	I strongly agree	Yes	Always	I strongly agree	Weight loss	No	No	Yes	No	Yes	No	No	No
30	30	2020-07-08	No	29	1	Male	Single	Secondary	Christian	84	Yes	Technician	1	C	Limbe	No	No	Passage of loose or watery stool more than 3 times a day	No	No	yes	no	No	Yes	No	Yes	yes	No	No	No	No	No	No	Yes	No	No	I do not agree	Yes	Sometimes	I agree	Loss of consciousness	No	No	Yes	No	Yes	No	No	No
52	52	2020-07-09	Yes	37	2	Female	Married	Secondary	Christian	86	Yes	Cleaner	1	B	Limbe	No	No	Passage of loose or watery stool more than 3 times a day	No	No	yes	no	No	Yes	No	Yes	yes	No	No	No	No	No	No	Yes	Yes	No	I do not agree	Yes	Sometimes	I agree	Weight loss	No	No	Yes	No	Yes	No	No	No
18	18	2020-07-01	No	32	2	Female	Single	Primary	Christian	86	Yes	Technician	1	A	Tiko	Yes	No	Passage of loose or watery stool more than 3 times a day	No	No	yes	no	No	Yes	No	Yes	yes	Yes	No	No	No	No	No	Yes	Yes	No	I do not agree	Yes	Sometimes	I strongly agree	Weight loss	No	No	Yes	No	Yes	No	No	No
49	49	2020-07-09	Yes	34	2	Female	Single	Secondary	Christian	102	Yes	Medical field	1	C	Limbe	Yes	Yes	Passage of loose or watery stool more than 3 times a day	No	No	yes	no	No	Yes	No	Yes	yes	Yes	No	yes	No	No	No	Yes	Yes	No	I do not agree	Yes	Always	I strongly agree	Weight loss	No	No	Yes	No	Yes	No	No	No
50	50	2020-07-09	No	50	3	Female	Married	Secondary	Christian	103	Yes	Cleaner	1	A	Limbe	Yes	Yes	Passage of loose or watery stool more than 3 times a day	No	No	yes	no	No	Yes	No	Yes	yes	Yes	No	yes	No	No	No	Yes	No	Yes	I agree	No	I do nott know	I strongly agree	Weight loss	No	No	Yes	No	Yes	No	No	No
24	24	2020-07-08	No	54	4	Female	Single	Secondary	Christian	108	Yes	Business	1	A	Limbe	Yes	Yes	Passage of loose or watery stool more than 3 times a day	No	No	yes	no	No	Yes	No	Yes	yes	Yes	No	yes	No	No	No	Yes	Yes	No	I do not agree	Yes	I do nott know	I agree	Weight loss	No	No	Yes	No	Yes	No	No	No
25	25	2020-07-08	Yes	45	3	Female	Divorced	Secondary	Christian	129	Yes	Medical field	1	B	Limbe	Yes	Yes	Passage of loose or watery stool more than 3 times a day	Yes	No	yes	no	No	Yes	Yes	Yes	yes	Yes	No	yes	No	No	No	Yes	Yes	No	I do not agree	Yes	Always	I strongly agree	Loss of consciousness	No	No	Yes	No	Yes	No	No	No
26	26	2020-07-08	No	63	5	Male	Married	Primary	Christian	141	Yes	Farming	1	A	Limbe	Yes	No	i don't know	Yes	No	yes	no	No	Yes	Yes	Yes	yes	Yes	No	yes	No	No	No	Yes	Yes	Yes	I strongly agree	Yes	Sometimes	I do not know	Weight loss	No	No	Yes	No	Yes	No	No	No
46	46	2020-07-09	Yes	35	2	Male	Single	Secondary	Christian	142	No	none	1	B	Limbe	Yes	Yes	Passage of loose or watery stool more than 3 times a day	Yes	No	yes	no	No	Yes	Yes	Yes	yes	Yes	No	yes	No	No	No	Yes	No	No	I do not agree	Yes	Always	I do not know	Weight loss	No	No	Yes	No	Yes	No	No	No
37	37	2020-07-09	No	56	4	Female	Widow	Primary	Christian	176	Yes	Farming	2	A	Limbe	Yes	Yes	Passage of loose or watery stool more than 3 times a day	Yes	No	yes	no	No	Yes	Yes	Yes	yes	Yes	Yes	yes	Yes	No	Yes	Yes	No	Yes	I do not agree	Yes	Sometimes	I do not know	Death	No	Yes	Yes	No	Yes	No	No	No
35	35	2020-07-09	Yes	60	4	Male	Married	Primary	Christian	176	Yes	Farming	2	D	D	Yes	Yes	Passage of loose or watery stool more than 3 times a day	Yes	No	yes	no	No	Yes	Yes	Yes	yes	Yes	Yes	yes	Yes	No	Yes	Yes	Yes	Yes	I do not agree	Yes	Sometimes	I strongly agree	Loss of consciousness	Yes	Yes	Yes	No	Yes	No	No	No
34	34	2020-07-09	Yes	60	4	Male	Single	Primary	Christian	201	Yes	Technician	2	B	Limbe	Yes	Yes	Passage of loose or watery stool more than 3 times a day	Yes	No	yes	no	No	Yes	Yes	Yes	yes	Yes	Yes	yes	Yes	No	Yes	Yes	Yes	Yes	I strongly agree	Yes	Sometimes	I do not know	Weight loss	Yes	Yes	Yes	No	Yes	No	No	No
17	17	2020-07-01	Yes	57	4	Male	Married	Secondary	Christian	264	Yes	CDC	6	B	Tiko	Yes	Yes	Passage of loose or watery stool more than 3 times a day	Yes	No	Yes	no	No	Yes	Yes	Yes	yes	Yes	yes	yes	Yes	No	Yes	Yes	No	No	I do not agree	Yes	Sometimes	I do not know	Weight loss	Yes	Yes	Yes	No	Yes	No	No	No
73	72	2020-07-17	Yes	25	1	Female	Married	Secondary	Christian	58	Yes	Business	0	B	Buea	Yes	Yes	Passage of loose or watery stool more than 3 times a day	No	No	yes	no	No	Yes	No	Yes	yes	No	No	No	No	No	No	Yes	Yes	Yes	I do not agree	Yes	Always	I strongly agree	Weight loss	No	No	Yes	No	Yes	No	No	No
7	7	2020-06-30	Yes	52	4	Female	Divorced	Primary	Christian	60	Yes	CDC	0	C	Tiko	No	No	Passage of loose or watery stool more than 3 times a day	No	No	yes	no	No	Yes	No	Yes	yes	No	No	No	No	No	No	Yes	No	No	I do not agree	Yes	Always	I agree	Weight loss	No	No	Yes	No	Yes	No	No	No
80	79	2020-07-17	Yes	49	3	Female	Married	Secondary	Christian	70	Yes	Business	0	B	Buea	No	No	Passage od hard stool at least ones a day	No	No	yes	no	No	Yes	No	Yes	yes	No	No	No	No	No	No	Yes	No	No	I do not agree	Yes	Always	I agree	Weight loss	No	No	Yes	No	Yes	No	No	No
42	42	2020-07-09	Yes	40	2	Male	Single	Secondary	Christian	72	Yes	Transport	0	B	Limbe	Yes	Yes	Passage of hard stool more than three times a day	No	No	yes	no	No	Yes	No	Yes	yes	No	No	No	No	Yes	No	Yes	No	No	I agree	Yes	I do nott know	I agree	Weight loss	No	No	Yes	No	Yes	No	No	No
8	8	2020-06-30	No	49	3	Male	Married	Secondary	Christian	74	Yes	Farming	0	A	Tiko	No	No	Passage of hard stool more than three times a day	No	No	yes	no	No	Yes	No	Yes	yes	No	No	No	No	No	No	Yes	Yes	Yes	I do not agree	Yes	Always	I agree	Weight loss	No	No	Yes	No	Yes	No	No	No
81	80	2020-07-17	No	31	2	Female	Single	Secondary	Christian	80	Yes	HOTEL MANAGER	0	A	Buea	Yes	Yes	Passage of loose or watery stool more than 3 times a day	No	No	yes	no	No	Yes	No	Yes	yes	No	No	No	No	No	No	Yes	Yes	Yes	I do not agree	Yes	Sometimes	I do not know	Weight loss	No	No	Yes	No	Yes	No	No	No
21	21	2020-07-07	No	42	3	Female	Married	Secondary	Christian	82	Yes	Business	1	A	Tiko	Yes	No	Passage of loose or watery stool more than 3 times a day	No	No	yes	no	No	Yes	No	Yes	yes	No	No	No	No	No	No	Yes	Yes	Yes	I do not agree	Yes	Always	I agree	Weight loss	No	No	Yes	No	Yes	No	No	No
20	20	2020-07-03	No	47	3	Female	Married	Secondary	Christian	102	Yes	Farming	1	A	Tiko	Yes	Yes	Passage of hard stool more than three times a day	No	No	yes	no	No	Yes	No	Yes	yes	Yes	No	yes	No	No	No	Yes	Yes	No	I do not agree	Yes	Always	I do not know	Weight loss	No	No	Yes	No	Yes	No	No	No
15	15	2020-07-01	Yes	33	2	Female	Widow	Secondary	Christian	108	Yes	Business	1	B	Tiko	Yes	No	Passage of loose or watery stool more than 3 times a day	Yes	No	yes	no	No	Yes	No	Yes	yes	Yes	No	yes	No	No	No	Yes	Yes	No	I do not agree	Yes	Sometimes	I do not agree	Weight loss	No	No	Yes	No	Yes	No	No	No
1	1	2020-06-30	Yes	34	2	Female	Single	Secondary	Christian	108	No	none	1	C	Tiko	Yes	Yes	Passage of loose or watery stool more than 3 times a day	Yes	No	yes	no	No	Yes	No	Yes	yes	Yes	No	yes	No	No	No	Yes	Yes	Yes	I strongly agree	Yes	Always	I strongly agree	Loss of consciousness	No	No	Yes	No	Yes	No	No	No
66	65	2020-07-17	Yes	52	4	Male	Married	University	Christian	118	Yes	Teacher	1	E	Buea	Yes	Yes	Passage of loose or watery stool more than 3 times a day	Yes	No	yes	no	No	Yes	No	Yes	yes	Yes	No	yes	No	No	No	Yes	Yes	No	I do not agree	Yes	Always	I agree	Death	No	No	Yes	No	Yes	No	No	No
5	5	2020-06-30	No	29	1	Male	Single	Secondary	Christian	144	No	none	2	A	Tiko	Yes	Yes	Passage of loose or watery stool more than 3 times a day	Yes	No	yes	no	No	Yes	Yes	Yes	yes	Yes	Yes	yes	No	No	No	Yes	No	No	I do not know	Yes	Always	I strongly agree	Weight loss	No	No	Yes	No	Yes	No	No	No
2	2	2020-06-30	Yes	53	4	Male	Single	Secondary	Christian	144	Yes	CDC	2	C	Tiko	Yes	Yes	Passage of loose or watery stool more than 3 times a day	Yes	No	yes	no	No	Yes	Yes	Yes	yes	Yes	Yes	yes	No	No	No	Yes	Yes	Yes	I do not agree	Yes	Always	I do not agree	Death	No	No	Yes	No	Yes	No	No	No
69	68	2020-07-17	No	56	4	Female	Widow	Secondary	None	152	No	none	2	A	Buea	Yes	Yes	Passage of loose or watery stool more than 3 times a day	Yes	No	yes	no	No	Yes	Yes	Yes	yes	Yes	Yes	yes	No	No	No	Yes	Yes	No	I agree	Yes	Always	I agree	Weight loss	No	No	Yes	No	Yes	No	No	No
38	38	2020-07-09	No	51	4	Male	Single	Secondary	Christian	171	No	none	2	B	Limbe	Yes	No	Passage of loose or watery stool more than 3 times a day	Yes	No	yes	no	No	Yes	Yes	Yes	yes	Yes	Yes	yes	Yes	No	No	Yes	Yes	No	I agree	Yes	Always	I agree	Weight loss	No	Yes	Yes	No	Yes	No	No	No
29	29	2020-07-08	No	46	3	Female	Married	Secondary	Christian	180	Yes	CDC	2	A	Limbe	Yes	Yes	Passage of loose or watery stool more than 3 times a day	Yes	No	yes	no	No	Yes	Yes	Yes	yes	Yes	Yes	yes	Yes	No	Yes	Yes	No	Yes	I do not agree	Yes	Always	I agree	Weight loss	Yes	Yes	Yes	No	Yes	No	No	No
23	23	2020-07-07	Yes	46	3	Male	Married	Secondary	Christian	192	Yes	Farming	2	D	D	Yes	Yes	Passage of loose or watery stool more than 3 times a day	Yes	No	yes	no	No	Yes	Yes	Yes	yes	Yes	Yes	yes	Yes	No	Yes	Yes	Yes	No	I do not agree	Yes	Always	I do not agree	Weight loss	Yes	Yes	Yes	No	Yes	No	No	No
45	45	2020-07-09	Yes	67	5	Male	Married	Secondary	Christian	201	Yes	Technician	2	B	Limbe	Yes	Yes	Passage of loose or watery stool more than 3 times a day	Yes	No	yes	no	No	Yes	Yes	Yes	yes	Yes	Yes	yes	Yes	No	Yes	Yes	I do not know	No	I do not agree	Yes	Always	I agree	Weight loss	Yes	Yes	Yes	No	Yes	No	No	No
16	16	2020-07-01	Yes	51	4	Female	Married	Secondary	Christian	204	Yes	Business	2	B	Tiko	Yes	Yes	Passage of loose or watery stool more than 3 times a day	Yes	No	yes	no	No	Yes	Yes	Yes	yes	Yes	Yes	yes	Yes	No	Yes	Yes	Yes	Yes	I do not agree	Yes	Always	I strongly agree	Weight loss	Yes	Yes	Yes	No	Yes	No	No	No
10	10	2020-06-30	Yes	64	5	Male	Married	Primary	None	216	Yes	Farming	3	A	Tiko	Yes	Yes	Passage of loose or watery stool more than 3 times a day	Yes	No	yes	no	No	Yes	Yes	Yes	yes	Yes	Yes	yes	Yes	No	Yes	Yes	No	No	I do not agree	Yes	Always	I agree	Death	Yes	Yes	Yes	No	Yes	No	No	No
12	12	2020-07-01	No	33	2	Female	Married	Secondary	Christian	228	Yes	Farming	3	A	Tiko	Yes	Yes	Passage of loose or watery stool more than 3 times a day	Yes	No	yes	no	No	Yes	Yes	Yes	yes	Yes	Yes	yes	Yes	No	Yes	Yes	Yes	No	I do not know	Yes	Sometimes	I do not know	Weight loss	Yes	Yes	Yes	No	Yes	No	No	No
39	39	2020-07-09	No	43	3	Female	Married	Secondary	Christian	232	No	none	4	A	Limbe	Yes	Yes	Passage of loose or watery stool more than 3 times a day	Yes	No	yes	no	No	Yes	Yes	Yes	yes	Yes	Yes	yes	Yes	No	Yes	Yes	Yes	Yes	I do not agree	Yes	Always	I strongly agree	Death	Yes	Yes	Yes	No	Yes	No	No	No
77	76	2020-07-17	Yes	53	4	Male	Divorced	Secondary	Christian	234	Yes	Technician	4	C	Buea	Yes	Yes	Passage of loose or watery stool more than 3 times a day	Yes	No	yes	no	No	Yes	Yes	Yes	yes	Yes	Yes	yes	Yes	No	Yes	Yes	No	Yes	I do not agree	Yes	Sometimes	I agree	Weight loss	Yes	Yes	Yes	No	Yes	No	No	No
65	64	2020-07-17	No	56	4	Male	Married	Secondary	Christian	235	Yes	Technician	4	A	Buea	Yes	Yes	Passage of loose or watery stool more than 3 times a day	Yes	No	yes	no	No	Yes	Yes	Yes	yes	Yes	Yes	yes	Yes	No	Yes	Yes	Yes	No	I strongly agree	Yes	Always	I strongly agree	Weight loss	Yes	Yes	Yes	No	Yes	No	No	No
32	32	2020-07-08	Yes	47	3	Female	Widow	Primary	Christian	240	No	none	6	C	Limbe	Yes	Yes	Passage of loose or watery stool more than 3 times a day	Yes	No	yes	no	No	Yes	Yes	Yes	yes	Yes	Yes	yes	Yes	No	Yes	Yes	No	Yes	I agree	Yes		I do not know	I don't know	Yes	Yes	Yes	No	Yes	No	No	No
[truncated: 117 more columns]
